# Supplementary material for: Optimization of a Modular Nanotransporter Design for Targeted Intracellular Delivery of Photosensitizer
Source: Pharmaceutics. 2024 Aug 18;16(8):1083. doi: 10.3390/pharmaceutics16081083 (PMC11360004; doi:10.3390/pharmaceutics16081083)
Supplement: Supplementary file 1 [file pharmaceutics-16-01083-s001.zip]

Archive with 1 entries (1 files):
- pharmaceutics-3108405-supplementary.pdf
